# Supplementary material for: The Intersection of the COVID-19 Pandemic and the 2021 Heat Dome in Canadian Digital News Media: A Content Analysis
Source: Int J Environ Res Public Health. 2023 Aug 29;20(17):6674. doi: 10.3390/ijerph20176674 (PMC10488163; doi:10.3390/ijerph20176674)
Supplement: Supplementary file 1 [file ijerph-20-06674-s001.zip]

Archive with 1 entries (1 files):
- ijerph-2545050-supplementary.pdf
